# Supplementary material for: Identification of CD8+ T-cell exhaustion signatures for prognosis in HBV-related hepatocellular carcinoma patients by integrated analysis of single-cell and bulk RNA-sequencing
Source: BMC Cancer. 2024 Jan 10;24:53. doi: 10.1186/s12885-023-11804-3 (PMC10777580; doi:10.1186/s12885-023-11804-3)
Supplement: Supplementary file 1 — Additional file 1: Table S1. The primer sequences implemented in this study.Table S2. Number of different cell subtypes in various samples. Table S3. The relationship between the TEI and clinical characteristics in HCC patients. [file 12885_2023_11804_MOESM1_ESM.xlsx]

## Sheet: Table S1
Table S1 The primer sequences implemented in this study
PNMT-F	AGATTTCCTGGAGGTCAACCGC
PNMT-R	CGCTCCTTATCCTGCCAGCATT
GOT1-F	GGACCTGGAACCACATCACTGA
GOT1-R	ACCACTTGGCAGCAGGTAGATG
AOX1-F	GCTTGCCGATTCTGAGGTTCAG
AOX1-R	CTGGCTTGAAGGAGGAGTTGTG
MAOB-F	GTGAAGCAGTGTGGAGGCACAA
MAOB-R	TTCACTCGGTCTCCAAGGAGGT
GSTZ1-F	CCTGAAGCAAGTGGGAGAGG
GSTZ1-R	TGATGGTAGGGTAGGGGGTG
GOT2-F	CCAAGGCTTTGCCAGTGGTGAT
GOT2-R	AGTGAAGGCTCCTACACGCTCA
FAH-F	GTCCTTCATCCCGGTGGC
FAH-R	GGTAGCCCACTGGTAAGTGC
HGD-F	CATCTTGGAGGTCTATGGTGTCC
HGD-R	GACCGTGTAACCACCTGGTACT
ADH6-F	CCTCCTGCAATGAGAGCTATGG
ADH6-R	GGATGTGCTGTCTGCTCTTCCA
ADH1A-F	GAAACCCATCCAGGAGGTGCTA
ADH1A-R	GACACTTGTGCCACATGCCTCA
ADH1C-F	CCGCTCTTTACTCCTCAGTGTG
ADH1C-R	AGGTGAACCTCCTGGTGCCATC
ADH4-F	CCTTGACTGTGCAGGTGGATCT
ADH4-R	GTCAATCCTTTGCTACCAGCAGC
ADH1B-F	AAGTCTGCCTCATTGGCTGTGG
ADH1B-R	CAGCCCATAACAGCAGATAGGC
TAT-F	TGGAGTTCACGGAGCGGTTAGT
TAT-R	GGACTGTGATGACCACTCGGAT
HPD-F	CTCTCTGCGATCCATTGTGGTG
HPD-R	TCGGTCTTGAGAGCGATGTGCT

## Sheet: Table S2
TableS2 Number of different cell subtypes in various samples.
Celltype	Virus	Sample	Freq
Myeloid	HBV	HCC01T	1547
Hepatocyte	HBV	HCC01T	41
B cell	HBV	HCC01T	199
T_NK	HBV	HCC01T	827
Endothelial	HBV	HCC01T	497
Fibroblast	HBV	HCC01T	186
Myeloid	HBV	HCC02T	489
Hepatocyte	HBV	HCC02T	2017
B cell	HBV	HCC02T	848
T_NK	HBV	HCC02T	472
Endothelial	HBV	HCC02T	14
Fibroblast	HBV	HCC02T	13
Myeloid	None	HCC05T	976
Hepatocyte	None	HCC05T	1281
B cell	None	HCC05T	138
T_NK	None	HCC05T	226
Endothelial	None	HCC05T	558
Fibroblast	None	HCC05T	137
Myeloid	HBV	HCC06T	804
Hepatocyte	HBV	HCC06T	255
B cell	HBV	HCC06T	1216
T_NK	HBV	HCC06T	828
Endothelial	HBV	HCC06T	595
Fibroblast	HBV	HCC06T	594
Myeloid	None	HCC08T	1183
Hepatocyte	None	HCC08T	1821
B cell	None	HCC08T	285
T_NK	None	HCC08T	978
Endothelial	None	HCC08T	42
Fibroblast	None	HCC08T	348
Myeloid	HBV	HCC09T	417
Hepatocyte	HBV	HCC09T	1491
B cell	HBV	HCC09T	161
T_NK	HBV	HCC09T	470
Endothelial	HBV	HCC09T	52
Fibroblast	HBV	HCC09T	140
Myeloid	HBV	HCC10T	816
Hepatocyte	HBV	HCC10T	1094
B cell	HBV	HCC10T	137
T_NK	HBV	HCC10T	623
Endothelial	HBV	HCC10T	11
Fibroblast	HBV	HCC10T	32
cycling T_cells	HBV	HCC01T	0
none	HBV	HCC01T	1
CD4_T cells	HBV	HCC01T	5
CD8_T cells	HBV	HCC01T	33
NK cells	HBV	HCC01T	788
cycling T_cells	HBV	HCC02T	0
none	HBV	HCC02T	0
NK cells	HBV	HCC02T	1
CD4_T cells	HBV	HCC02T	3
CD8_T cells	HBV	HCC02T	468
cycling T_cells	None	HCC05T	0
none	None	HCC05T	0
CD4_T cells	None	HCC05T	16
CD8_T cells	None	HCC05T	29
NK cells	None	HCC05T	181
cycling T_cells	HBV	HCC06T	0
none	HBV	HCC06T	23
NK cells	HBV	HCC06T	79
CD4_T cells	HBV	HCC06T	126
CD8_T cells	HBV	HCC06T	600
cycling T_cells	None	HCC08T	0
NK cells	None	HCC08T	1
none	None	HCC08T	1
CD4_T cells	None	HCC08T	479
CD8_T cells	None	HCC08T	497
NK cells	HBV	HCC09T	0
none	HBV	HCC09T	29
cycling T_cells	HBV	HCC09T	54
CD4_T cells	HBV	HCC09T	186
CD8_T cells	HBV	HCC09T	201
NK cells	HBV	HCC10T	0
none	HBV	HCC10T	2
cycling T_cells	HBV	HCC10T	64
CD4_T cells	HBV	HCC10T	248
CD8_T cells	HBV	HCC10T	309
CD8_Tem	HBV	HCC01T	8
CD8_Teff	HBV	HCC01T	24
CD8_Tex	HBV	HCC01T	1
CD8_Tem	HBV	HCC02T	329
CD8_Teff	HBV	HCC02T	4
CD8_Tex	HBV	HCC02T	135
CD8_Tem	None	HCC05T	1
CD8_Teff	None	HCC05T	24
CD8_Tex	None	HCC05T	4
CD8_Tem	HBV	HCC06T	529
CD8_Teff	HBV	HCC06T	70
CD8_Tex	HBV	HCC06T	1
CD8_Tem	None	HCC08T	0
CD8_Teff	None	HCC08T	495
CD8_Tex	None	HCC08T	2
CD8_Tem	HBV	HCC09T	0
CD8_Teff	HBV	HCC09T	147
CD8_Tex	HBV	HCC09T	54
CD8_Tem	HBV	HCC10T	0
CD8_Teff	HBV	HCC10T	204
CD8_Tex	HBV	HCC10T	105

## Sheet: Table S3
TableS3 The relationship between the TEI and clinical characteristics in HCC patients
Characteristic	Overall, N = 367	TEI low, N = 183	TEI high, N = 184	p-value2
age (>median)	192 (52%)	98 (54%)	94 (51%)	0.6
gender (male)	249 (68%)	129 (70%)	120 (65%)	0.3
Alcohol.consumption (Yes)	117 (32%)	57 (31%)	60 (33%)	0.8
Family.history (Yes)	109 (34%)	60 (38%)	49 (31%)	0.14
HBV (Positive)	104 (28%)	56 (31%)	48 (26%)	0.3
HCV (Positive)	56 (15%)	30 (16%)	26 (14%)	0.5
AFP (>500ng)	66 (24%)	27 (18%)	39 (31%)	0.015
Vascular.invasion (Yes)	109 (35%)	49 (30%)	60 (41%)	0.032
Histologic.grade (G3-G4)	134 (37%)	48 (27%)	86 (47%)	<0.001
TNM (iii-iv)	89 (26%)	32 (18%)	57 (34%)	0.001
Survival status（dead）	118 (32%)	45 (25%)	73 (40%)	0.002
1 Mean (SD); n (%)
2 Wilcoxon rank sum test; Pearson's Chi-squared test
